# Supplementary material for: Climate Factors Affect Above–Belowground Biomass Allocation in Broad-Leaved and Coniferous Forests by Regulating Soil Nutrients
Source: Plants (Basel). 2023 Nov 22;12(23):3926. doi: 10.3390/plants12233926 (PMC10708195; doi:10.3390/plants12233926)
Supplement: Supplementary file 1 [file plants-12-03926-s001.zip]

Archive with 1 entries (1 files):
- plants-2713125 -Table S1 Data.xlsx
